# Supplementary material for: Landomycins as glutathione-depleting agents and natural fluorescent probes for cellular Michael adduct-dependent quinone metabolism
Source: Commun Chem. 2021 Nov 25;4:162. doi: 10.1038/s42004-021-00600-4 (PMC9814637; doi:10.1038/s42004-021-00600-4)
Supplement: Supplementary file 3 — Supplementary Data 1 [file 42004_2021_600_MOESM3_ESM.txt]

C       3.006300    1.499200    2.842400
C       3.522100    0.872400    1.740500
C       2.688800    0.433200    0.701700
C       1.316100    0.646700    0.797100
C       0.801500    1.340900    1.919200
C       1.634000    1.729700    2.958100
C       0.361700    0.059400   -0.169500
C      -1.136200    0.328700    0.038600
C      -1.342700    1.723100    0.643800
C      -0.620800    1.713900    1.970400
C      -1.896000    0.267000   -1.295800
C      -1.303200    1.250800   -2.292100
C      -0.876300    2.568000   -1.701700
C      -0.867900    2.794900   -0.329300
C      -0.471100    3.567400   -2.584100
C      -0.052900    4.805300   -2.134400
C      -0.057100    5.042100   -0.764200
C      -0.463600    4.060000    0.116900
O       1.186800    2.337300    4.068400
O      -1.181200    1.984100    3.018000
O       0.688500   -0.683300   -1.074800
O      -0.490300    4.287300    1.455900
C       0.397300    5.875600   -3.085700
O      -1.975300   -1.024300   -1.850200
C       4.630900   -3.282100   -1.062900
C       4.179300   -2.320800   -2.168500
C       4.787300   -0.948000   -1.931700
C       4.568900   -0.467100   -0.513600
O       4.966400   -1.396700    0.439900
C       4.354300   -2.687300    0.306200
O       6.017300   -3.549800   -1.172400
C       4.853500   -3.535800    1.449000
O       2.769100   -2.301600   -2.272300
O       3.170700   -0.185600   -0.398800
C      -3.852000   -3.311300    0.897900
C      -4.118100   -1.900200    0.387800
C      -3.420400   -0.866800    1.260700
S      -1.621500   -1.000300    1.203700
O      -4.270200   -4.229100    0.028600
O      -3.348300   -3.579000    1.957400
N      -5.542900   -1.659400    0.349000
C      -6.348200   -1.625100   -0.744300
C      -5.714000   -1.816200   -2.092900
O      -7.551000   -1.440700   -0.611700
H      -2.401900    1.875400    0.868100
H       3.657800    1.817700    3.647900
H       4.586200    0.686300    1.699200
H      -2.926500    0.564400   -1.080100
H      -2.034200    1.425500   -3.084000
H      -0.438100    0.783100   -2.769600
H      -0.488100    3.360800   -3.650000
H       0.253800    6.008100   -0.375800
H       0.208400    2.333100    4.030000
H      -0.139300    5.161600    1.652900
H       0.244700    5.572900   -4.121800
H       1.459100    6.091400   -2.947700
H      -0.149800    6.804700   -2.914700
H      -1.067700   -1.348700   -1.925800
H       4.048300   -4.206200   -1.149800
H       4.548800   -2.708800   -3.122200
H       4.383800   -0.218400   -2.635300
H       5.865100   -1.010300   -2.089500
H       5.138700    0.443100   -0.315800
H       3.268200   -2.565200    0.390700
H       5.935500   -3.654200    1.393800
H       4.392400   -4.524200    1.407300
H       4.592800   -3.073100    2.401600
H       2.390000   -1.624900   -1.691500
H      -3.715300   -1.845700   -0.624000
H      -3.702600   -1.000000    2.305700
H      -3.735800    0.132500    0.964100
H      -4.117300   -5.108900    0.403200
H      -6.027000   -1.553800    1.231100
H      -4.979400   -1.035200   -2.296700
H      -6.496000   -1.773400   -2.846700
H      -5.208200   -2.781000   -2.149800
H       6.169400   -4.063600   -1.970100
