# Supplementary material for: Landomycins as glutathione-depleting agents and natural fluorescent probes for cellular Michael adduct-dependent quinone metabolism
Source: Commun Chem. 2021 Nov 25;4:162. doi: 10.1038/s42004-021-00600-4 (PMC9814637; doi:10.1038/s42004-021-00600-4)
Supplement: Supplementary file 4 — Supplementary Data 2 [file 42004_2021_600_MOESM4_ESM.txt]

C       3.167000    2.111900    2.521800
C       3.631700    1.552900    1.395500
C       2.747300    0.849700    0.487400
C       1.398300    0.835700    0.723600
C       0.847900    1.552400    1.877000
C       1.752300    2.060400    2.909800
C       0.491800    0.017900   -0.072700
C      -1.021600    0.157300    0.160800
C      -1.409600    1.526800    0.749300
C      -0.488600    1.827000    1.919500
C      -1.748500   -0.027200   -1.187600
C      -1.224900    0.993900   -2.187900
C      -1.330200    2.399300   -1.660100
C      -1.474200    2.640000   -0.294300
C      -1.374100    3.455500   -2.571100
C      -1.595500    4.761600   -2.161900
C      -1.836100    4.994000   -0.809000
C      -1.799500    3.946900    0.093500
O       0.863400   -0.821600   -0.889400
O      -2.120300    4.144100    1.406900
C      -1.606700    5.900900   -3.141900
O      -1.673500   -1.336200   -1.697000
C       5.097200   -2.721800   -1.032100
C       4.416000   -1.987100   -2.195500
C       4.819900   -0.519900   -2.180100
C       4.655200    0.107600   -0.811200
O       5.249200   -0.628900    0.204900
C       4.833100   -2.002000    0.280600
O       6.497700   -2.788700   -1.237600
C       5.545300   -2.612000    1.464700
O       3.016500   -2.189500   -2.166500
O       3.237900    0.218500   -0.593000
C      -3.265900   -3.798100    1.124800
C      -3.678900   -2.460500    0.520000
C      -3.167500   -1.298000    1.363000
S      -1.366900   -1.172200    1.375900
O      -3.569400   -4.815300    0.318100
O      -2.743000   -3.939500    2.206900
N      -5.117900   -2.406300    0.390800
C      -5.853700   -2.541500   -0.743300
C      -5.125000   -2.724800   -2.046500
O      -7.082500   -2.510600   -0.682500
H      -2.414800    1.419500    1.175600
H       3.838700    2.604000    3.218100
H       4.692500    1.591300    1.184200
H      -2.812500    0.175300   -1.018900
H      -1.820400    0.910400   -3.100300
H      -0.195100    0.750700   -2.466800
H      -1.253600    3.237600   -3.629300
H      -2.073100    5.995800   -0.458200
H      -2.357300    5.064600    1.573900
H      -1.637800    5.537700   -4.170500
H      -0.707200    6.512500   -3.028100
H      -2.468300    6.552700   -2.979700
H      -0.732400   -1.578000   -1.681000
H       4.665000   -3.727500   -0.957400
H       4.765900   -2.437300   -3.130600
H       4.249000    0.047700   -2.918400
H       5.877700   -0.444700   -2.441900
H       5.104800    1.102900   -0.781800
H       3.749500   -2.027000    0.454200
H       6.626100   -2.578100    1.319800
H       5.242000   -3.654500    1.585500
H       5.289800   -2.069900    2.377300
H       2.571600   -1.528900   -1.608400
H      -3.224700   -2.403000   -0.472200
H      -3.475800   -1.418200    2.403900
H      -3.614400   -0.371400    0.998800
H      -3.317500   -5.646200    0.752200
H      -5.666000   -2.320000    1.237900
H      -4.461100   -1.882600   -2.253900
H      -5.863900   -2.800800   -2.841800
H      -4.520600   -3.634300   -2.027300
H       6.678500   -3.398800   -1.961100
O       1.409000    2.470800    4.021000
O      -1.034800    2.348800    3.003700
H      -1.856200    2.807900    2.754300
