# Supplementary material for: Landomycins as glutathione-depleting agents and natural fluorescent probes for cellular Michael adduct-dependent quinone metabolism
Source: Commun Chem. 2021 Nov 25;4:162. doi: 10.1038/s42004-021-00600-4 (PMC9814637; doi:10.1038/s42004-021-00600-4)
Supplement: Supplementary file 5 — Supplementary Data 3 [file 42004_2021_600_MOESM5_ESM.txt]

C       2.675900    0.347000    3.500200
C       3.168400   -0.462400    2.409100
C       2.437200   -0.659200    1.312000
C       1.093700   -0.097000    1.183700
C       0.682800    0.901200    2.190500
C       1.509100    1.005200    3.403000
C       0.185000   -0.536100    0.295000
C      -1.205900    0.042000    0.208200
C      -1.217500    1.504000    0.689700
C      -0.444000    1.598100    1.986600
C      -1.742200    0.003100   -1.235200
C      -0.769200    0.721300   -2.153200
C      -0.481500    2.119300   -1.684900
C      -0.736700    2.494200   -0.370100
C      -0.021500    3.050400   -2.613000
C       0.171000    4.376900   -2.275700
C      -0.157200    4.775500   -0.984800
C      -0.616400    3.854500   -0.066400
O       1.106700    1.800800    4.416600
O      -1.007500    4.267000    1.179900
C       0.697900    5.372400   -3.267800
O      -2.043400   -1.288000   -1.710200
C       6.058800   -2.134000   -1.203600
C       4.739400   -2.720300   -1.714600
C       3.754500   -1.593300   -1.971600
C       3.616700   -0.682200   -0.769100
O       4.837400   -0.228000   -0.294800
C       5.803000   -1.245400    0.000300
O       6.688300   -1.369300   -2.214300
C       7.039200   -0.547500    0.510000
O       4.240400   -3.691400   -0.809400
O       2.909500   -1.428300    0.250100
C      -4.728900   -2.889300    0.792100
C      -4.616100   -1.506600    0.163400
C      -3.878400   -0.546100    1.083800
S      -2.159700   -1.017200    1.369600
O      -5.092800   -3.803700   -0.106200
O      -4.546100   -3.138500    1.955100
N      -5.942700   -1.014200   -0.137700
C      -6.534200   -0.919000   -1.356000
C      -5.737600   -1.337600   -2.559200
O      -7.681500   -0.501200   -1.449000
H      -2.254200    1.758800    0.932600
H       3.273900    0.460700    4.396100
H       4.154000   -0.905300    2.483700
H      -2.690200    0.550200   -1.243700
H      -1.207700    0.761300   -3.152100
H       0.153600    0.141500   -2.237200
H       0.170900    2.722100   -3.630100
H      -0.069200    5.819300   -0.696300
H       0.253400    2.203700    4.173400
H      -0.899900    5.219200    1.275800
H       0.683500    4.966400   -4.279400
H       1.729300    5.641900   -3.027900
H       0.108400    6.290800   -3.255400
H      -1.252600   -1.829900   -1.590900
H       6.704100   -2.958000   -0.879100
H       4.934800   -3.250100   -2.650200
H       2.780100   -1.988600   -2.263600
H       4.126700   -0.985200   -2.797400
H       3.033300    0.212400   -0.999400
H       5.398500   -1.889700    0.789600
H       7.449300    0.108900   -0.257200
H       7.798000   -1.283700    0.781100
H       6.799400    0.043900    1.394600
H       3.746200   -3.237200   -0.115900
H      -4.052600   -1.618600   -0.762600
H      -4.358100   -0.518100    2.063200
H      -3.931900    0.460400    0.668800
H      -5.197800   -4.656500    0.340500
H      -6.531000   -0.742000    0.639100
H      -4.831100   -0.738400   -2.659100
H      -6.355600   -1.200100   -3.442700
H      -5.443300   -2.385100   -2.481500
H       6.998300   -1.963400   -2.903000
O      -0.989000    2.358900    2.981600
H      -1.269200    3.202200    2.580600
O       0.382800   -1.585100   -0.542500
H       1.289300   -1.916800   -0.415000
